# Supplementary material for: Mismatch Repair Deficiency as a Predictive and Prognostic Biomarker in Molecularly Classified Endometrial Carcinoma
Source: Cancers (Basel). 2021 Jun 22;13(13):3124. doi: 10.3390/cancers13133124 (PMC8268938; doi:10.3390/cancers13133124)
Supplement: Supplementary file 1 [file cancers-13-03124-s001.zip]

Archive with 1 entries (1 files):
- cancers-1259917-supplementary.pdf
